# Supplementary material for: Exploring Risk Factors of Recall-Associated Foodborne Disease Outbreaks in the United States, 2009–2019
Source: Int J Environ Res Public Health. 2022 Apr 19;19(9):4947. doi: 10.3390/ijerph19094947 (PMC9099668; doi:10.3390/ijerph19094947)
Supplement: Supplementary file 1 [file ijerph-19-04947-s001.zip]

Archive with 1 entries (1 files):
- ijerph-1600629-supplementary.pdf
